# Supplementary material for: Relationship between Vegetation Habitats and Bird Communities in Urban Mountain Parks
Source: Animals (Basel). 2022 Sep 19;12(18):2470. doi: 10.3390/ani12182470 (PMC9495260; doi:10.3390/ani12182470)
Supplement: Supplementary file 1 [file animals-12-02470-s001.zip]

Archive with 1 entries (1 files):
- animals-1901394-supplementary.pdf
